# Supplementary material for: Multiomics approach identifies SERPINB1 as candidate biomarker for spinocerebellar ataxia type 2
Source: Sci Rep. 2025 Nov 26;15:42559. doi: 10.1038/s41598-025-29070-7 (PMC12663351; doi:10.1038/s41598-025-29070-7)
Supplement: Supplementary file 5 — Supplementary Material 5 [file 41598_2025_29070_MOESM5_ESM.xlsx]

## Sheet: Atxn2-CAG100-KIN 10wo_FC1.5 UP
Omics datasets	Total	Factors
Transcriptome_Cerebellum + Transcriptome_Spinal cord	2	Opalin
		Enpp6
Proteome_Cerebellum + Transcriptome_Cerebellum	2	Fabp7
		Gprin3
Proteome_Cerebellum + Transcriptome_Spinal cord	1	Ftl1
Transcriptome_Cerebellum	37	Trav15-1-dv6-1
		Vmn1r-ps73
		Bsnd
		Ighv6-7
		Necab1
		Mndal
		Olfr1002
		Lrp1b
		Csmd3
		Fabp9
		Vmn1r48
		Slc44a5
		Robo1
		Olfr1444
		Grrp1
		mt-Tt
		Olfr1213
		Olfr137
		ND6
		Adamts18
		Olfr470
		Olfr1140
		Fos
		Atp2b4
		Samd15
		Snca
		Olfr410
		Olfr787
		Vmn1r192
		Olfr1371
		Rprl3
		Ifi203
		Vmn1r-ps59
		Npas4
		Kcnb2
		Vmn2r-ps84
		Cldn34b3
Transcriptome_Spinal cord	179	Olfr1180
		Sorbs3
		Manbal
		H3f3c
		Vmn1r24
		Il17rb
		Prkcq
		Ech1
		Smoc1
		Zfp488
		Polr2a
		Tmem258
		Hhip
		Rela
		Xaf1
		Trim13
		Hist1h2af
		Npy
		Ptn
		Fbrs
		Cyp2j12
		Pdlim5
		Zfp938
		Actr6
		Ighv6-3
		Eno1b
		Clk1
		Cox5a
		Ptma
		Ino80b
		Phxr4
		Eif2s3y
		Carhsp1
		Ybx3
		Snhg3; Snora73a
		Ighv3-3
		Hist1h2aj
		Smim11
		Snord93
		Wfdc18
		C1ql3
		Serinc5
		Ndufa1
		Atp11a
		Tcf7l2
		Ngp
		Hoxb4; Mir10a
		Nts
		Lama2
		Gng11
		Vmn1r2
		Ddx5; Mir3064
		Rbm3
		Scel
		Tns3
		Gltscr1
		Omg
		Snord64
		Tomm7
		S100a8
		S100a16
		Snord35b
		Sox8
		Fitm1
		Qpct
		Retnlg
		Nfe2l3
		Olfr1397-ps1
		Psmb2
		Ctrcos
		Dusp15
		Tmem88b
		Ankub1
		Igkv4-80
		Tcf12
		Prob1
		Prox1os; RP24-94B12.2; Gm17566
		Izumo4
		Gca
		Tmc3
		Ddc
		Ndp
		Fabp3
		Acot1
		Septin4
		Desi2; Gm9982
		Hspe1
		Cdkn1c
		Hist1h4h
		AF357428
		Sumo2; Mir684-1
		Sall1
		Micu2
		Vmn1r124
		Myoz2
		Zfpl1
		Immp1l
		Sfpq
		Tmem203
		Snora20
		Nop10
		Ctsl
		Toporsos
		Tmem261
		Rnu6
		S100a9
		Ndufb11
		Gng8
		Nkx6-2
		Dsel
		Ndufs6
		Luc7l3
		Mphosph6
		Snora24; Snhg8
		Gpr62
		Snord98
		Hbb-bh0
		Ccnd2
		Scrg1
		Tmem150a
		Fah
		Hmgn2
		Vmn1r212
		Eif4a-ps4
		Prpsap1
		Mcee
		Sirt2
		Rplp1
		Tmem144
		Fkbp1a
		Rcor3
		Vamp2
		Thsd1
		Gng12
		Igkv4-54
		Slc12a2
		Hnrnpa2b1
		Sulf2
		Rn4.5s
		Hist1h2an
		Gnb4
		Plxnb3
		Ybx1
		Polr2k
		Fus
		Igkv4-61
		Sh3glb1
		Aplp1
		Chchd1
		Actc1
		Wbp1l
		Hist1h2bg
		Rgs16
		Jam3
		Atp10b
		Fam83b
		Uqcrq
		Hcfc1r1
		Zfp280c
		Smim7
		Vps25
		Rps27l
		Zfp286it; RP23-59B16.6
		Prrt1
		Gtf2a1
		H3f3a-ps2
		Tnfrsf13c
		Cox7a1
		Ddx26b
		Peg10
		Sema6a
		Acy3
		Rnf113a1
		H3f3a
		Txnip
		Kdelr2
		Gsn
		Hist1h1c
		Wls
Proteome_Cerebellum	21	Nedd8
		Mrps22
		Apoa2
		Thoc6
		Hmgb3
		Gabrd
		Adcyap1r1
		Timm10
		Dhrs7b
		Rbfox2
		Gap43
		Fam162a
		Ces1c
		Plg
		Apod
		Hscb
		Dnmt3a
		Arpc1b
		Commd8
		Arf5
		Sgpl1

## Sheet: Atxn2-CAG100-KIN 10wo_FC1.5DOWN
Omics datasets	Total	Factors
Proteome_Cerebellum + Transcriptome_Cerebellum + Transcriptome_Spinal cord	3	Serpinb1a
		Mobp
		Sema7a
Transcriptome_Cerebellum + Transcriptome_Spinal cord	18	Cabp7
		Ina
		Pcp4l1
		Scn4b
		Klk6
		Itih3
		Il33
		Gria3
		Etl4
		Kif5a
		Ar
		Kcng4
		Tuba4a
		Uhmk1
		Etnppl
		Abhd3
		Car2
		Cds1
Proteome_Cerebellum + Transcriptome_Cerebellum	1	Rgs8
Proteome_Cerebellum + Transcriptome_Spinal cord	1	Mapk9
Transcriptome_Cerebellum	84	Svep1
		Mpv17l2
		Col8a1
		Npy
		Plcb3
		Shisa6
		Inpp5a
		Daam2
		Plk5
		Cd55
		Fam174b
		Atp2a3
		Grm4
		Kitl
		Aqp6
		Slc4a5
		Trim62
		F5
		C1qtnf5; Mfrp
		Stap2
		Prkcd
		Prelp
		Snrk
		Rorc
		Tmem72
		Dagla
		Clmn
		Kcnj13
		Kctd12; Mir5130
		Tmtc1
		Cldn2
		Itpka
		Setd7
		Cntnap5b
		Lbp
		Fam135b
		Nefh
		Strip2
		Ace
		Cep76
		Camk2a
		Dnah11
		Pde5a
		Olfr342
		Kcnip4
		Trpc3
		Clic6
		Icmt
		Prr32
		Hlf
		Gdf11
		Prl2c3; Prl2c4
		Olfr1093
		Scarna2
		Htr2c
		Tmem255a
		Car12
		S100a8
		Steap1
		Car8
		Frmpd4
		Plxdc1
		Hspb8
		Igfbp5
		Clstn2
		Zbtb18
		Rbp1
		Igkv4-90
		Kcnma1
		Kl
		Atl2
		Slc13a4
		Impact
		Laptm4b
		Folr1
		Rdh5
		Tmem200b
		Gpx8
		Tuba8
		Rgs16
		Dusp5
		Tuba1c
		Zdhhc14
		Prl2c2
Transcriptome_Spinal cord	228	Glul; Mir8114
		Snx19
		Arhgap44
		Hecw1
		Rasgrf1
		Trnp1
		Atpaf1
		Nrsn1
		Stxbp5l
		Efr3a
		Cntnap2
		Syt2
		Spock2
		Pgm2l1
		Kif5c
		Chga
		Chp1
		Kctd9
		Iqsec3
		Akap6
		Emb
		Msmo1
		Scn8a
		Ap3s2
		Atp8a2
		Unc13c
		Rapgef5
		Dkk3
		Nptx1
		Traj2
		Plcxd2
		Tubb4a
		Slc38a1
		Sv2b
		Fbxo2
		Bend6
		Slc17a6
		Olfr871
		Aktip
		Traj61
		Inpp4a
		Gucy1a2
		Shc3
		Plpp1
		Zfp106
		Gfap
		Kif5b
		Slc6a5
		Vmn1r-ps54
		Dmp1
		Tspyl4
		Gnal
		Cntnap1
		Kcnab1
		Gabrb2
		Rnf133
		Xlr3a
		Gabrg2
		Ube2o
		Eif2ak1
		Cplx1
		Celf4
		Stx1b
		Psmc5
		Nrip3
		Dzank1
		Camk1d
		Zwint
		Sms
		Plekha6
		Adam23
		Fam13a
		Rab37
		Arl5a
		Ttyh1
		Nkrf
		Calb2
		Camk2g
		Erich3
		Ttbk2
		Adarb1
		Tnfrsf21
		C4b
		Ano3
		Entpd3
		Spp1
		Rph3a
		Trim37
		Scrt1
		Nefl
		Aldoc
		Lgi2
		Kcnj3
		Phyhip
		Sult4a1
		Sqle
		Rgs4
		Idi1
		Napb
		Sipa1l1
		Hspa4l
		Atcay
		Pls1
		Aak1
		Maneal
		Usp31
		Sv2c
		Tmod2
		Rb1cc1
		Rasgrf2
		Ncs1
		Utp14b; Acsl3
		Krt222
		Stxbp1
		Rgs17
		Kcna2
		Pnkd
		Clasp1
		Xlr3b
		Aspa
		Cplx2
		Lce1f
		Parva
		Plpp6
		Hmgcs1
		Slc1a2
		Atp6ap2
		Osbpl6
		Unc80
		Trpm3
		Xlr3c
		Sptb
		Baalc
		Srgap3
		Hapln4
		Sh3bgrl2
		Abcd2
		Acss2
		Plcl2
		Serpind1
		Gpam
		Lgi1
		Pla2g7
		Cyfip2
		Serpini1
		Kctd3
		Ttyh3
		Diras2
		Slc25a18
		Stard10
		Frrs1l
		Epdr1
		Kcna1
		Atp2b2
		Them6
		Chst1
		Ugt8a
		Ublcp1
		Slc9a7
		Rgs7bp
		Tnfsf13b
		Arfgef3
		Slc6a11
		Tacr1
		Efhd2
		Eif5a2
		Lingo4
		Tbc1d30
		Nat8l
		Mettl7a1
		Erbb2ip
		Cd99l2
		Tmem179
		Ids
		Dhcr24
		Crtac1
		Pcsk2
		Camkk1
		Limk1
		Parm1
		Lrp11
		Ift22
		Synj1
		Nrxn3
		Gstm3
		Sgtb
		Sfrp1
		Upf2
		Cdr1
		Sptssb
		Steap2
		Grm3
		Slc4a4
		Scn1a
		Plekhm2
		Gabra3
		Cit
		Dcp2
		Clgn
		Fa2h
		Npn2
		Pcyt1b
		Copg2os2
		Dnajc27
		Capn1
		Tmem59l
		Ankrd34c
		Hspa1a
		Traj59
		Atp2b3
		Esyt1
		Tmem63c
		Slc7a14
		Myh10
		Wdr7
		Olfr651
		Marf1
		Agt
		Tspyl5
		Fbxo31
		Tspan2
		Dmxl2
		Klc2
		Ndrg4
		Slc36a1
		Fasn
		Ank1
		Sc5d
Proteome_Cerebellum	14	Asph
		Nrxn2
		Ppp1r16b
		Map6d1
		Dscr3
		Kcnc1
		Ppap2b
		Commd9
		Pex5L
		Kcnc3
		Wac
		Cryab
		Padi2
		Lsm12

## Sheet: Atxn2-CAG100-KIN 14mo_FC1.5 UP
Omics datasets	Total	Factors
Proteome_Cerebellum + Proteome_Spinal cord + Transcriptome_Cerebellum + Transcriptome_Spinal cord	1	C1qc
Phosphoproteome_Spinal cord + Proteome_Spinal cord+ Transcriptome_Cerebellum + Transcriptome_Spinal cord	1	Marcks
Proteome_Cerebellum + Transcriptome_Cerebellum + Transcriptome_Spinal cord	2	Ctss
		Arsb
Proteome_Spinal cord + Transcriptome_Cerebellum + Transcriptome_Spinal cord	1	Apoe
Phosphoproteome_Spinal cord + Transcriptome_Cerebellum + Transcriptome_Spinal cord	4	Prox1
		Carhsp1
		Tprn
		Pde1c
Phosphoproteome_Spinal cord + Proteome_Cerebellum + Transcriptome_Spinal cord	1	Kat6a
Phosphoproteome_Spinal cord + Proteome_Spinal cord + Transcriptome_Spinal cord	7	Vim
		Acot1
		Chl1
		Hspb1
		Flna
		Phldb1
		Jam3
Transcriptome_Cerebellum + Transcriptome_Spinal cord	38	Cyp7b1
		St5
		Fcrls
		Brinp3
		Tyrobp
		Gltscr1
		Igsf10
		Angpt1
		Ccl3
		Reln
		Phxr4
		B2m
		Alcam
		Laptm5
		Emp3
		Ddx26b
		Abca1
		Xaf1
		Pdpn
		Fcer1g
		Gpnmb
		Mpeg1
		Trem2
		C1qb
		Grik2
		Lilrb4a
		C4b
		Fcgr2b
		Ifitm3
		Clec7a
		Adgrg1
		Cdh19
		Prelp
		Pappa
		Cst7
		Cd68
		Lyz2
		Cd84
Proteome_Cerebellum + Transcriptome_Cerebellum	1	Cblb
Proteome_Spinal cord + Transcriptome_Cerebellum	2	Cp
		Apod
Phosphoproteome_Spinal cord + Transcriptome_Cerebellum	1	Vat1l
Proteome_Cerebellum + Transcriptome_Spinal cord	11	Cirbp
		Lpcat3
		Smpdl3a
		Plscr4
		Abca8b
		Ighv4-1
		Hnrnpab
		Plin4
		Acy3
		Pvr
		Ptbp1
Proteome_Spinal cord + Transcriptome_Spinal cord	11	Ftl1
		Ybx1
		Ctsz
		Anxa4
		Hexb
		Fabp7
		Hip1r
		Anxa2
		Tln1
		Decr1
		Iqgap1
Phosphoproteome_Spinal cord + Transcriptome_Spinal cord	63	Sorbs3
		Rtkn
		Tcf4
		Septin4
		Srsf6
		Mdc1
		Ptpn6
		Opalin
		Tns3
		Eef1a1
		Skap2
		C3ar1
		Afap1l2
		Nucks1
		Sh3bp2
		Rb1
		Dock8
		Spp1
		Sbf2
		Inpp5d
		Prdx6
		Neo1
		Sox6
		Pdlim5
		Vat1
		Cnn3
		Dock10
		Ptprc
		Phactr4
		Pxn
		Cobll1
		Zfp36l1
		Pgm5
		Prdx1
		Top2b
		Cybrd1
		Tra2a
		Tmem176b
		Ppp1r12a
		Prkcq
		Fam189a2
		Ptma
		Hadha
		Plek
		Ifngr1
		Dap
		Cd44
		Palld
		Erbb4
		Msn
		Cyba
		Arhgap17
		Dock2
		Ccnl1
		Anxa5
		Elf1
		Rab31
		Son
		Ahi1
		Hint1
		Ctsb
		Srsf10
		Nav1
Proteome_Cerebellum + Proteome_Spinal cord	2	Hmgn5
		Fam120c
Phosphoproteome_Spinal cord + Proteome_Cerebellum	18	Cachd1
		Ppp1r10
		Rbbp6
		Cspg5
		Tnks1bp1
		Grin2b
		Kif1c
		Cdk17
		Cask
		Anxa6
		Ncam1
		Hcls1
		Rabep2
		Tnip1
		Znf687
		Thumpd1
		Tcof1
		Slirp
Phosphoproteome_Spinal cord + Proteome_Spinal cord	6	Ranbp2
		Sqstm1
		Ctnnd1
		Atxn2l
		Slc25a4
		Apoa4
Transcriptome_Cerebellum	75	Cd74; Mir5107
		Nova1
		Cdkn1a
		Utrn
		Sfrp4
		Lce1g
		Ntng1
		Cacna1d
		Hist2h4
		Cemip
		Robo1
		Galr1
		Olfr568
		Synpr
		Fstl5
		Ryr3
		Snca
		Nrbp2
		Gprin3
		Serpina3n
		Slc9a9
		Igkv8-30
		Fxyd6
		Mirlet7c-2
		Necab1
		Cox6a2
		Prg4
		Barhl2
		Ighv1-26
		Cntfr
		Olfr961
		P2ry6
		Nlgn1
		Igkv3-3
		Lrrc4c
		Syn3
		Snora30
		Csmd3
		Igsf9b
		Cacna1e
		Slc44a5
		S100a11
		Slc6a13
		Adamts18
		Plxna2
		Nyap2
		Slitrk2
		Cpa3
		Lrp1b
		Fmod
		Ear4; Ear-ps8
		Rogdi
		Ogn
		Sez6
		Cacna1c
		Homer2
		Fam150a
		Mirlet7c-1
		Olfr1382
		Ablim3
		Txnip
		Ppp1r1a
		Hdac4
		Cited2
		Gfap
		Sema5a
		Ighv1-37
		Prr16
		Igkv4-61
		Kcnk9
		Ighv1-12
		Defb1
		Iqgap2
		Elk1
		Pde3a
Transcriptome_Spinal cord	657	Selenbp1
		Rbm39
		Plxnb2
		Acadm
		Luc7l2
		Pabpc1
		Polr2a
		Tram1
		Rps27rt; Rps27
		Cyp2j12
		Hmgn3
		Vmn2r-ps20
		Cyth1
		DLEU2_5
		Edf1
		Actn4
		Ifi30
		Usp11
		Rnf213
		Trim56
		Alpk2
		Zfp367
		Hist1h2bn
		Cmtm3
		Cyb5r1
		Ggh
		Iffo1
		Igkv12-98
		Impdh2
		Bnip2
		Rps28
		Adam4
		Tnni1
		Nfe2l3
		Tagln2
		Axl
		H2-Q7; H2-Q9
		Mamdc2
		Xpo1
		Kcnj2
		Sox4
		Ddx21
		Stt3a
		Cd22
		Tapbp
		Hscb
		C1qa
		Cd48
		Ppp1r10; Mir1894
		Tlr2
		Tlr13
		Zeb2; Mir5129
		Snapc3
		Igkv6-23
		Fkbp9
		Ccnd2
		Cstb
		Snord23
		Bcl2a1c
		Tmem144
		Rgs1
		Rnf122
		H2-Q5; H2-Q8
		Rpl32l
		Ctsh
		Adgrg2
		Fus
		C4a
		Sec24d
		Trim12a
		Nmi
		Il3ra
		Apoc1
		Olfml2b
		Psme2b
		Fnbp4
		Slc7a2
		Pdia3
		Ppp1r14b
		Nsa2
		Cx3cr1
		Peg10
		Timp1
		Psme1
		Cd52
		C3
		Dusp16
		Wls
		Casp12
		Prr11
		Fat1
		Fgf7
		Hnrnpm
		Lta4h
		Zfp488
		Nol3
		Tmem176a
		Atp6v0d2
		Slc39a1
		Ptafr
		Gabrr2
		Btg3; Gm7334
		Msl3l2
		Hist1h2aj
		Plin2
		Hk2
		Cd63
		Myh3
		Ccdc3
		Trim30a
		Sema3e
		B4galt1
		Hnrnpr; Gm17388
		Rplp0
		Tpm3
		H2-Q8; H2-Q6
		Rpl39
		Sox2
		Dleu2; Mir16-1; Gm20034
		Csf3r
		Hpgds
		Fas
		Qpct
		Ighv1-52
		Man2b1
		Pon2
		Gca
		Dusp10
		Parp8
		Herc6
		Tead1
		Ctdsp1
		Il1a
		Npc2
		Zfp207
		P4ha3
		Tnfrsf1b
		Ighv1-55
		Plau
		S100a9
		A2m
		Fyb
		Vsir
		Trim34b; Trim34a
		Ms4a7
		Col12a1
		Ss18
		Wfdc17
		Atf3
		Zfp36l2
		Naip6; Naip7
		Sulf2
		Cd82
		Erap1
		Ighv2-5
		Sh3glb1
		Pten
		Rab7b
		Igfbp4
		Luzp2
		Itga4
		Mertk
		Sts
		Cox7a1
		Lin7c
		Rnaset2a; Rnaset2b
		Ifi27
		Arfip1
		Rsu1
		Serpinb6a
		As3mt
		Ext1
		Tpm3-rs7
		Ostf1
		Ms4a6c
		Scamp2
		Icosl
		Atp7a
		Ankrd2
		Nqo1
		Rela
		Csf2rb2; Mir7676-1; Mir7676-2
		Itih5
		Mylip
		Pros1
		Crip2
		Trim25
		Cybb
		Csf2ra
		Tmem106a
		Aprt
		Pnrc2
		Ddr1
		Hist1h4i
		Cpxm2
		Akr1b8
		Ctsa
		Slc15a3
		Gng11
		Ssb
		Lamp2
		Hacd4
		Nckap5
		Cd151
		Cyr61
		Myo1f
		Wsb1
		Casp1
		Ncl
		Ms4a6d
		Prkcd
		Prkd3
		Tep1
		Cyp2j6
		Hist2h2aa1; Hist2h2aa2
		Ctdnep1
		Cdkn1c
		Ly9
		Ldha
		Galnt10
		Hist1h2be; Hist1h1e
		Ccdc112
		Ctsl
		Eif4a1
		Slamf7
		Creb3l2
		Zbtb20; Mir568
		Ctse
		Med30
		Ndufb11
		Atp6v0e
		Eya4
		Pld1
		Sat1
		Htr2b
		Mcoln3
		Itgax
		Synpo2
		Tpp1
		Uxt
		Hmgb1
		Coro1b
		Btg1
		Cyth4
		Unc93b1
		Tgfbr1
		Rprl3
		Itgb2
		Hist1h2an
		Gnb4
		Plxnb3
		Klhl6
		Xlr
		Bmi1
		Cox20
		Ttc14
		Apobec1
		Metap1d
		Hist1h3a
		Txn1
		Gbp10; Gbp6
		Irak1; Mir718; Mir5132
		Tmem258
		Pon3
		Hhip
		Gtf2f2
		Srsf5
		Slc7a7
		Nfya
		Ankrd13a
		Cyp26b1
		Tmlhe
		Eid1
		Mapkapk2
		U2af1
		Tlr7
		Slc44a2
		Suco
		P4hb
		Atp11a
		Atf5
		Dppa5a
		Ell2
		Snrpg
		Parp12
		Hpse
		Lair1
		Fam76b
		Tcn2
		Naip5
		Lpcat1
		Glipr1
		Ctsc
		Fnip2
		Apoc2; Apoc4
		Tcf12
		Lgals3
		Abi3bp
		Glmp
		Bcl2a1a
		Gns
		Creb5; 9430076C15Rik
		Galc
		Rpl22
		Cnot6
		Apbb1ip
		Cwc22
		Luc7l3
		Irf8
		Car13
		Hist1h2bj
		Antxr1
		Lcp1
		Plk3
		Stxbp2
		Mavs
		Rccd1
		Pgap1
		Tmem179b
		Emilin2
		Wbp1l
		Arpc1b
		Slc43a3
		Ino80dos
		Igf1
		Parp4
		Osmr
		H3f3a
		Rps12l1
		Etfb; Mir7051
		Myof
		Asf1a
		Bst2
		Jpx
		Tgfb1
		Fcgr3
		Pts
		Map4k4
		Igsf6
		Plat
		Ogt
		Flnc
		Tardbp
		Rps17
		Tgif1
		Tnfrsf12a
		Marchf1
		Eif2s3y
		Stom
		Tcea3
		Pcna
		Snrpd1
		C1ql3
		Ptbp3
		Hmgb2
		Slc11a1
		Slamf9
		Serp1
		Slc1a3
		Taf15
		Pcdh10
		Ly86
		S100a6
		Havcr2
		Snap23
		Cnksr3
		Ammecr1
		Fam229b
		Papd4
		Cyp3a13
		Rps20
		Cxcr4
		Stat1
		Gyg
		Acadl
		Rpl12; Snora65
		Itgb1
		Rps27rt
		Rhoc
		Csad
		Xpa
		Hspb11
		Rcor3
		Ctla2a
		Gsr
		Cd109
		Smarcc1; Gm10615
		H2-Q4
		Rpl36
		Tmem123
		Gadd45a
		Fam120a
		Mnda
		Eef1b2
		Man2b2
		Dynlt1b
		Pqlc3
		Ppp2r5a
		Dcps
		Ndst1
		Neat1
		Sema6a
		Park2
		Sgpl1
		Rps12; Snora33; Snord100
		Frrs1
		Pa2g4
		ST7-OT4_3
		Atg4a
		Ikzf2
		Ech1
		Stmn4
		Nme2
		Tor1aip1
		P2rx4
		Lyz1
		Blnk
		Zfp938
		Wasf2
		Hist1h3e
		Arhgap25
		Ddx60
		Cabyr
		Lgals9
		Klf6
		Gvin1; Gm4070
		Tmem151a
		Hnrnpc
		Rhoj
		Rsrc2
		Tspan4
		Id1
		Cox6b2
		Adamts1
		Lrp10
		Lilr4b
		Hist2h2ab
		Commd3
		Snrpd3
		S100a8
		Vcam1
		Fcgr1
		Rap2b
		Abcc3
		Atp11b
		Itga5
		Ighv1-79
		Elk3
		Hspb8
		Aldh3b1
		Hey2
		Mirlet7d
		Adam8
		Tmc3
		Plgrkt
		Pgd
		Hebp1
		Wipf1
		Irgm1
		Immp1l
		Sfpq
		Gpr183
		Dsel
		Plp2
		Tnfaip8l2
		Elmsan1
		Gli2
		Rpl10a
		Cd180
		Atraid
		Cd72
		Hist1h2al
		Itgam
		Pbxip1
		Hnrnpa2b1
		Ighv1-69
		Arglu1; Mir7654
		Sema3d
		Ighv1-53
		Txndc17
		Ppl
		Xrcc4
		Sprr1a
		Bmp1
		Hgf
		Ctsd; Ifitm10
		Dhrs3
		Ppp2r3a
		Ncf1
		Spi1
		Hist1h2bq; Hist1h2br
		Atf1
		Smoc1
		Smc4
		Srebf1; Mir6922
		Glb1l
		Hist1h2af
		Tshz1
		Gnb2; Mir6418
		Usp18
		Anpep
		Hexa
		Hist2h3c2; Hist2h3b
		Chd7
		Pnisr
		Tcf7l2
		Cd200r4
		Mtfr2
		Snrnp70
		Ankrd1
		Uap1l1
		Rnpc3
		Mafb
		Thbs2
		Spg11
		Smad3
		Mef2c
		Smco3
		Ddc
		Lpl
		Zc3hav1
		H2-K1
		Rorc
		Gnl3; Snord19
		Cd53
		Lgals3bp
		Pik3cg
		Srpk3
		Maob
		Plxnc1
		Cd300a
		Amy1
		Maml2
		Itgb5
		Vav1
		Hmox1
		Scrg1
		Glt8d1
		Mrps16
		Rbms1
		Hist1h2ai
		Pipox
		Apip
		Igtp
		Adssl1
		Chn2
		Hist1h2bg
		Gusb
		Sel1l3
		Pabpn1
		Grn
		Uqcrq
		Xrn2
		Zmpste24
		Nampt
		Rps27l
		Ezr
		Slc14a1
		Scgb1b21
		Nop58
		Tia1
		Trps1; Mir1907
		Sap30
		Rps13
		Eif2ak2
		Eci2
		H2-L; H2-D1
		Olfr111
		Hist1h1c
		Rassf9
		Lxn
		Prps2
		H3f3c
		Lyn
		Fbxl12
		Bzw2
		Mgst1
		Igfbp2
		Tlr6
		Leprot
		Bcl2l11
		Mdfic
		Milr1
		Rrbp1
		Ddx17
		Mmp12
		Cntn2
		Cd9
		Smim11
		Cdo1
		Mast3
		Serinc5
		Pcdh15
		Hist1h2ao; Hist1h2ap; Hist1h2ai; Hist1h2ah; Hist1h2ad
		Adgrg6
		Hnrnpu
		Rnd3
		Trim12c
		Lcp2
		Tgfbr2
		Lama2
		Cd86
		Cyb5a
		Leng8
		Ifnar2
		Slc37a2
		Ddx5; Mir3064
		Trim30d
		Rpl30; Gm12191
		Gng5
		Il13ra1
		Jun
		Ifi204
		Jmjd1c
		Cpne3
		Tigd2
		Zfp608
		Guf1
		Prob1
		Dse
		Hist1h4h
		Mif4gd
		Ucp2
		Sumo2; Mir684-1
		Nckap1l
		Tcirg1
		Arhgef37
		Pcdh11x
		Tnc
		Nrp1; Mir1903
		Polr3gl
		Foxo1
		Clic1
		Mphosph6
		Pak2
		Adgre1
		Tmem150a
		Pabpc4
		Hist1h2bl
		Ifih1
		Gsap
		Prrg1
		Anxa3
		Cotl1
		Nfe2l2
		Dscaml1
		Olig2
		Cd37
		Fgd3
		Siglec1
		Mfsd1
		Naip2
		Uchl4
		Zfc3h1
		Lmod3
		Gnb2l1; Snord96a; Snord95
		Abcg1
Proteome_Cerebellum	149	Lyrm7
		Ssu72
		Scrib
		Supt7l
		Gabpa
		Bscl2
		Arcn1
		Bet1
		Wdr4
		Rab1
		Mief1
		Pcdhgc3
		Glrx2
		Rbm3
		Tango2
		Ddx39a
		Zhx3
		Cnot4
		Mettl5
		Eif4e2
		Rab37
		Prpf38a
		Dclk2
		Eepd1
		Gulp1
		Dchs1
		Dbr1
		Eif3h
		Klc4
		Hlcs
		Yipf5
		Swap70
		Elp5
		Abca3
		Aco1
		F13a1
		Gpatch11
		Zer1
		Cacna1b
		Ttyh2
		Flcn
		Phf10
		Znf326
		Hltf
		Shoc2
		Zmat3
		Acad11
		Mapk12
		Spag7
		Xrn1
		Sirpa
		Cntn6
		Surf6
		Thoc2
		Katnb1
		Ctnnbl1
		Tbc1d22a
		Dhrs7
		Arpc5
		Tsnax
		Gpalpp1
		Trmt1l
		Rims3
		Lama1
		Dnaja3
		Acap3
		Vezf1
		Dnm2
		Eef1e1
		Fam168b
		Casp3
		Usp50
		Sfxn4
		Slc29a2
		Rab15
		Cda
		Prkcz
		Oxld1
		Cntn4
		Col4a1
		Cpsf7
		Sdc3
		Vamp5
		Dgcr2
		Zfp444
		Hmgcl
		Polr2j
		Mypop
		Nenf
		Lrrc4b
		Adam22
		Acat3
		Lsm3
		Prr12
		Cox7a2l
		Wipf3
		Gbp6
		Sart1
		Mtus1
		Armcx3
		Pnpla8
		Taok2
		Parp2
		Epn2
		Amigo2
		Adi1
		Hexim2
		Jup
		Rpl28
		Gypc
		Adhfe1
		Ppp2r5c
		Tgfbi
		Ift140
		Abcf1
		Rnf40
		Pacrg
		Tmed3
		Rabgap1l
		Ankrd46
		Snx13
		Epb41l5
		Dnajc8
		Znf260
		Rab33a
		Zmynd8
		Gabrg2
		Ighv5-16
		Car10
		Ddx47
		Gramd1b
		Tex264
		Dhps
		Slc8a3
		Crat
		Supt5h
		Coro1c
		Fbxo44
		Anapc1
		Fam169a
		Cpq
		Ptgds
		Crip1
		Anp32a
		Mkln1
		Rbpms
		Elac1
		Phpt1
		N4bp1
Proteome_Spinal cord	29	Atad3
		Pafah1b3
		Uqcrfs1
		Nln
		Flnb
		H2afy2
		Cpt1a
		Numa1
		Hist1h1d
		Mllt4
		Lasp1
		Arhgdib
		Pter
		Hist1h1b
		Cryz
		Capg
		Ppp1r21
		Ca1
		Rpl21
		Pfas
		Erlin2
		Ighm
		Hpx
		Fis1
		Bsg
		Myg1
		Macrod1
		Serpinh1
		Ilk
Phosphoproteome_Spinal cord	634	Srrm1
		Npdc1
		Slc2a6
		Btbd11
		Gphn
		C2cd4c
		Dennd5b
		Bnip3l
		Cdk18
		Tbc1d24
		Snip1
		Septin9
		Dlat
		Npy
		Snap91
		Rbm10
		Ppia
		Birc6
		Rassf2
		Pacs1
		Astn1
		Znf638
		Arfgef1
		Hsd17b4
		Acin1
		Tesk1
		Sh3kbp1
		Prkar2b
		Kiaa1841
		Bcr
		Ndrg1
		Cdc42ep1
		Tab1
		Casp8
		Ermn;Msn
		Rab3a;Rab3c;Rab3b;Rab3d
		Atp1a1
		Synpo
		Ina
		Ag2
		Bbx
		Stk3
		Prkag2
		Ahctf1
		Pcbp2
		Stx4
		Nme1
		Ap2m1
		Idh3g
		Tp53bp2
		Akap1
		Strn4
		Snx2
		Chchd6
		Ppp1r11
		Synrg
		Asap1
		Znf609
		Itpr1
		Atp2b1
		Zbtb20
		Zfand2b
		Rictor
		Map9
		Pitpnm1
		Rab12
		Rtn4
		Cep170
		Tiam1
		Glyr1
		Fam117b
		Adgre5
		Pcnx3
		Prkaca;Prkacb
		Mlf2
		Zrsr1
		Crkl
		Sash3
		Macf1
		Ece2;Eef1akmt4-Ece2
		Map1b
		Lyst
		Ube2e3
		Rbm33
		Tnrc6c
		Psmd2
		Gmfb
		Bcas1
		Safb
		Slc2a4
		H3c2;H3c1;H3-3a;H3-5
		Pard3
		Lrba
		Plcb1
		Srsf9
		Gk
		Reps1
		Tbc1d10b
		Ckb
		Suds3
		Hydin;Tom1l2;Kctd8;Pomgnt2;Rad21l1;Wdr6
		Tmem117
		Plcl1
		Wasl
		Frmd4a
		Pdlim2
		Rabep1
		Mvb12b
		Pebp1
		Champ1
		Ncf2
		Apeh
		Tjp2
		Cdr2l
		Psmb1
		Bicd2
		Ppm1h
		Nbr1
		Nsf
		Reep3
		Ttc7b
		Cdh6
		Ddx3x
		Slc3a2
		Stxbp5
		Xpr1
		Calr
		Znf106
		Mark2
		Otud7b
		Gch1
		Dnajb2
		Rgs3
		Pnn
		Map3k3
		Aco2
		Nop56
		Foxk1
		Efnb3
		Bclaf1;Thrap3;Epg5
		Sgsm3
		Ptprz1
		Vps51
		Pkn1
		Map2
		Scn1a
		Sv2a
		Glud1
		Vcp
		Lmnb1
		Prkd1;Prkd3
		Pam
		Eno1
		Htt
		Snx17
		Got1
		Atp2a1
		Fkbp15
		Efs
		Stard13
		Herpud2
		Tom1
		Pgls
		Ncor2
		Lsp1
		Tfeb
		Pgm2
		Cdyl
		Pla2g4a
		Pag1
		Kiaa1109
		Edc4
		Dennd1a
		Tbck
		Aff4
		Prps1;Prps2
		Septin8
		Cstf2
		Slc24a3
		Tbc1d1
		Tbc1d15
		Ank2
		Ptprn2
		H4c1
		Pip5k1a
		Ubxn1
		Plcg1
		Cacna1a
		Nsd3
		Jund;Jun
		Sorbs2
		Trim3
		Trpm2
		Sox8
		Arhgap32
		Pum2
		Vcan;Vcan
		Ube2o
		Tbc1d14
		Arhgef28
		Ptpn23
		Thrap3
		Itprid2
		Mast2
		Zwint
		Cep250
		Bmp2k
		Capn5
		Dnajc2
		Cnp
		Adgrl2
		Ttbk2
		Rpl22l1
		Thoc5
		Znf532
		Bin2
		Borcs6
		Syne1
		Srrm2
		Basp1
		Ate1
		Tjap1
		Uba1
		Nefl
		F11r
		Bpgm
		Snx12
		Gnai1;Gnai2;Gnai3;Gnat1;Gnat2;Gnat3
		Mtss2
		Atrx
		Hcn3
		Dgkb
		Gprasp1
		Herc4
		Selenon
		Phf2
		Pde4d
		Hap1
		Rabgap1
		Rb1cc1
		Coro7
		Caskin1;Klc4;Fasn;Caskin2
		Relch
		Crk
		Pak3
		Bclaf1
		NA
		Mia2
		Sgip1
		Camk2d
		Mycbp2
		Plec
		Rasip1
		Ccdc88a
		Tsc2
		Cbx3
		Ino80b
		Ranbp3
		Stmn1
		Optn
		Parn
		Irs2
		Cbx5
		Cdh10
		Exoc7
		Tmem100
		Golga4
		Hspa8
		Hmgn1
		Arhgef2
		Arhgef1
		Ablim2
		Znf365
		Ubqln2
		Dennd5a
		Itsn1
		Nipbl
		Fyn
		Kif1a
		Ckmt1
		Trim28
		Osbp2
		Dmwd
		S100a16
		Rbm15b
		Cadps
		Abl2
		Pard3b
		Wbp11
		Uchl1
		Necap1
		Clcc1
		Cacna1h
		Epb41l2
		Ecsit
		Nktr
		Kcna6
		Trir
		Tnik
		Pfkp
		Nisch
		Cog3
		Wdfy3
		Shtn1
		Tmem179
		Leo1
		Ndufv3
		Afdn
		Odf2
		Slc2a13
		Ppp1r7
		Acp1
		Pds5b
		Abcc1
		Bap1
		Kat7
		Lima1
		Spast
		Evl
		Pphln1
		Strn
		Kctd12
		Scn2b
		Mapk8ip1
		Dnm1l
		Lrrc8b
		Gnai1;Gnas;Gnai2;Gnao1;Gnai3;Gnal;Gnat1;Gnat2;Gnat3
		Acly
		Cbr1;Cbr3
		Ryr2
		Fkbp3
		Dbndd2
		Larp1
		Gps1
		Dennd1a;Hk1;Ppfibp2;Plekhh1;Hira;Kiaa0319;Nsun5
		Ctnnal1
		Arel1
		Shisa6
		Jph1
		Akap2
		Pald1
		Mapt
		Nelfb
		Map7d1
		Chd4
		Specc1
		Map1s
		Suz12
		Map3k10
		Dclk1
		Pdha1
		Mtor
		Tcp1
		Foxn3
		Cd2ap
		Reps2
		Prr7
		Add2
		Slc9a1
		Pclo
		Pdcd4
		Dusp15
		Tmcc2
		Smarcad1
		Hmga1
		Prkx
		Psma3
		Hsph1
		Rock1
		Apc
		Wdr34
		Plekha1
		Abca2
		Sik3
		Arfgef2
		Ppfibp2
		Ivns1abp
		Gpr158
		Kcnq2
		Mecp2
		Gnb1;Gnb2;Gnb4
		Prom2
		Nop2
		Ehbp1
		Pex1
		Exoc1;Rab11fip2
		Niban1
		Gpr162
		Sntb2
		Pi4kb
		Bnip3
		Adrm1
		Mark1
		Shroom1
		Gprin1
		Gpi
		Git2
		Ndufb10
		Acot1;Acot3;Acot4;Acot5;Acot6
		Nefh
		Mindy1
		Igsf11
		Znf318
		Tjp1
		Mcm2
		Anks1a
		Mical3
		Plekhb1
		Ddx59
		Plekhg3
		Dock5
		Ndufb4
		Necap2
		Dclk1;Dcx
		Ywhaz
		Dennd4c
		Eif4ebp2
		Pcif1
		Mag
		Dmtn
		Znrf2
		Ap3d1
		Mdh1
		Slc25a12
		Mvb12a
		Wnk3
		Atp2b2
		Map4
		Gprasp2
		Marcksl1
		Frmd5
		Slc4a7
		Ppp1r18
		Clasp2
		Actb;Actg1
		Fxr2
		Fez1
		Arhgap1
		Afap1
		Map1a
		Baz1b
		Slc4a10
		Gnas
		Usp47
		Clvs1
		Supt6h
		Zfp37
		Ubap2l
		Tsc1
		Agap2
		Tut7
		Frmd4b
		Slc35c2
		Ctnna3
		Slc45a4
		Rab40c
		Lbr
		Oxr1
		Soga1
		Hspbp1
		Stard3nl
		Apba1
		Prkcg
		Dnm3
		Dmxl2
		Vash1
		Ptpn12
		Specc1l
		Zc3h13
		Slc4a1
		Ank1
		Smcr8
		Stx12
		Cnksr2
		Golga5
		Ubr5
		Atp6v1h
		Ifi35
		Akt1s1
		Srsf12
		Spen
		Pkm
		Mast1
		Tomm34
		Arhgef12
		Amph
		Wnk1
		Atxn2
		Kiaa1522
		Dlgap1
		Shank1
		Rhbdf1
		Dock7
		Nadk
		Apbb2
		Naa80
		Hcn4
		Foxo3
		Cdk14
		Disp2
		Washc2
		Sphkap
		Sod1
		Smg9
		Ice1
		Garnl3
		Ttc28
		Pura
		Lmf1
		Osbpl11
		Kndc1
		Sptbn1
		Zfpl1
		Pgam1
		Ncor1
		Fcho2
		Pex5l
		Glrx
		Gtf2f1
		C5ar1
		Stim1
		Nup107
		Ank3
		Bag3
		Mlc1
		Magi2
		Saal1
		Trappc12
		Pak4
		Gng12
		Nes
		Akap12
		Uba52
		Arl3
		Itpr2
		Srgap1
		Srsf7
		Chchd3
		Kiaa0754
		Mpdz
		Rilpl1
		Cep170b
		Elp1
		Rasa3
		Ogfr
		Gpr84
		Stx7
		Cttn
		Stxbp1
		Tax1bp1
		Znf185
		Phb2
		Gapvd1
		Eef2k
		Fam53c
		Map4k5
		Sp100
		Tusc2
		Wdr44
		Gnl3
		Edc3
		Psma5
		Vps13a
		Znf280c
		Gpm6b
		Wapl
		Nefm
		Gorasp1
		Clip2
		Pcyt1a
		Tbc1d9
		Pkp4
		Scg2
		Cdc42bpb
		Ptpn1
		Pcnx1
		Nelfe
		Mmgt1
		Golph3l
		Git1
		Frrs1l
		Nup88
		Gab2
		Scel
		Fyb1
		Bud13
		Gap43
		Mbd2
		Hsp90aa1
		Ttc3
		Rhbdf2
		Scamp3
		Dip2b
		Cdk12
		Ppp1r3f
		Cbl
		Nf1
		Lrpap1
		Kmt2a
		Dnajc6
		Chd1
		Rftn1
		Maco1
		Dlg1
		Syp
		Dcp1a
		Cbx4
		Pdlim4
		Lmna
		Sphk2
		Cryab
		Copb2
		Cltc
		Tpd52l2
		Slc6a15
		Psat1
		Brsk1
		Irf2bp2
		Rims2
		Nsfl1c
		Zhx2
		Slc12a2
		Camsap3
		Hdac2
		Farp1
		Gapdhs;Gapdh
		Plppr3
		Raf1
		Pcbp1
		Slc39a10
		Vasp
		Arid1a
		Lmnb1;Lmnb2
		C2cd2l;Marcks

## Sheet: Atxn2-CAG100-KIN 14mo_FC1.5DOWN
Omics datasets	Total	Factors
Phosphoproteome_Spinal cord + Proteome_Cerebellum + Proteome_Spinal cord + Transcriptome_Cerebellum + Transcriptome_Spinal cord	1	Serpinb1a
Phosphoproteome_Spinal cord + Proteome_Spinal cord + Transcriptome_Cerebellum + Transcriptome_Spinal cord	3	Hmgcs1
		Aldoc
		Nefh
Phosphoproteome_Spinal cord + Proteome_Cerebellum + Proteome_Spinal cord + Transcriptome_Cerebellum	1	Plp1
Phosphoproteome_Spinal cord + Proteome_Cerebellum + Proteome_Spinal cord + Transcriptome_Spinal cord	2	Camk1d
		Kcnab2
Proteome_Cerebellum + Transcriptome_Cerebellum + Transcriptome_Spinal cord	1	Etl4
Proteome_Spinal cord + Transcriptome_Cerebellum + Transcriptome_Spinal cord	1	Aspa
Phosphoproteome_Spinal cord + Transcriptome_Cerebellum + Transcriptome_Spinal cord	9	Ina
		Slc6a5
		Scn4b
		Strip2
		Mobp
		Rgs7bp
		Smim13
		Pcp4l1
		Steap2
Phosphoproteome_Spinal cord + Proteome_Cerebellum + Transcriptome_Cerebellum	2	Vamp1
		Pex5l
Proteome_Cerebellum + Proteome_Spinal cord + Transcriptome_Spinal cord	1	Hapln2
Phosphoproteome_Spinal cord + Proteome_Spinal cord + Transcriptome_Spinal cord	4	Rasgrf2
		Kcnc3
		Map2k4
		Brsk1
Phosphoproteome_Spinal cord + Proteome_Cerebellum + Proteome_Spinal cord	1	Pacsin2
Transcriptome_Cerebellum + Transcriptome_Spinal cord	36	Fads1
		Trim37
		Idi1
		Cyp51
		Kcng4
		Cables1
		Pcp4
		Insig1
		Fbxo33
		Il33
		Fdft1
		Srebf2
		Ugt8a
		Msmo1
		Kif5b
		Gnal
		Pip4k2a
		Lgi2
		Slc32a1
		Klk6
		Baalc
		Uhmk1
		Gabra3
		Nrip3
		Glra1
		Gria3
		Kif5a
		Olfr126
		Htr1b
		Lingo4
		Nat8l
		Dhcr24
		Sema7a
		Sgtb
		Car2
		Copg2os2
Proteome_Cerebellum + Transcriptome_Cerebellum	4	Pls1
		Abhd3
		Thy1
		Ppp1r16b
Proteome_Spinal cord + Transcriptome_Cerebellum	2	Ncs1
		Calb1
Phosphoproteome_Spinal cord + Transcriptome_Cerebellum	12	Slc20a1
		Arhgap32
		Ntsr2
		Nefl
		Tppp
		Dagla
		Camk2a
		Rgs6
		Cds1
		Prkcg
		Cdk14
		Ermn
Proteome_Cerebellum + Transcriptome_Spinal cord	3	Adam23
		Usp31
		Fgb
Proteome_Spinal cord + Transcriptome_Spinal cord	1	Nadk2
Phosphoproteome_Spinal cord + Transcriptome_Spinal cord	61	Hecw1
		Syt2
		Spock2
		Unc13c
		Fbxo2
		Camk2b
		Ccdc85c
		Kcnc1
		Pnkd
		Kcna2
		Akt3
		Kcnj16
		Scn1a
		Pcyt1b
		Kcnd1
		Rell2
		Cacng2
		Sacs
		Hmcn1
		Cplx1
		Dlg4
		Jph3
		Unc80
		Kcnj10
		Slc7a10
		Luzp1
		Panx2
		Ndrg4
		Arhgap44
		Rims1
		Pgm2l1
		Scn8a
		Fam131b
		Tspyl4
		Epb41l3
		Ttyh1
		Ano3
		Rph3a
		Hspa4l
		Cdc42ep2
		Epn3
		Slc1a2
		Paqr9
		Pacsin1
		Slc6a11
		Epb41l1
		Camkk1
		Slc4a4
		Apba1
		Ank1
		Chgb
		Snap25
		Camk2g
		Stk39
		Akap12
		Habp4
		Rap1gap2
		Nefm
		Kctd3
		Lmtk2
		Clgn
Proteome_Cerebellum + Proteome_Spinal cord	7	Lgi3
		Tst
		Mapk8ip3
		Llgl1
		Gmpr
		Ptprd
		Padi2
Phosphoproteome_Spinal cord + Proteome_Cerebellum	8	Sarm1
		Setd2
		Cnp
		Itih1
		Slc9a1
		Atxn2
		Mtmr2
		Ca2
Phosphoproteome_Spinal cord + Proteome_Spinal cord	19	Stxbp5l
		Iqsec3
		Gprc5b
		Gga3
		Gsk3a
		Sgta
		Mbp
		Ndrg2
		Glul
		Adam22
		Cdc42ep4
		Mag
		Gja1
		Map6d1
		Vsnl1
		Acsl6
		Kcna1
		Ahcyl1
		Nckipsd
Transcriptome_Cerebellum	146	Plcb3
		Inpp5a
		Ret
		Nsg1
		Atp2a3
		Alpk2
		Gpr37l1
		Slc1a6
		Gad1
		Grm2
		Cerk
		mt-Tf
		Trbv12-2
		Itpr1
		Bcas1os1; RP23-321D1.2
		Cep76
		Icmt
		Hapln4
		Ppp1r17
		Sycp1
		Nexn
		Plxdc1
		Tuba4a
		Gria1
		Cml5
		Laptm4b
		Cmya5
		Tuba8
		Sptbn2
		Dner
		Homer3
		Hopx
		Nell1
		Arhgef33
		Cabp7
		Fam174b
		Muc3a; A630081J09Rik
		Large
		Atp2a2
		Tmem70
		Prkcd
		Atrnl1
		Far2
		Ghitm
		Eomes
		Agfg2
		Kctd12; Mir5130
		Spock3
		Chn1os3
		Peak1os
		Fbxl21
		Marchf4
		Shank2
		Gatm
		Mybpc1
		Frmpd4
		Car8
		Snord14e
		Spry4
		Kcnma1
		Prkg1
		Syt10
		Spcs3
		Trabd2b
		Rgs16
		Dgkh
		Ctxn3
		Psd2
		Tspan2
		Prl2c2
		Ppp4r4
		Grid2
		Sbk1
		Shisa6
		Chn1
		C1ql3
		Olfr603
		Cacng3
		Doc2b
		Clmn
		Ostn
		Nxph4
		Rasgrp1
		Snord70
		Trf
		Cntnap5b
		Whrn
		Atp6ap1l
		Traj14
		Trpc3
		Kcnip1
		Gng13
		Ttll5
		Prl2c3; Prl2c4
		Th
		Cep72
		Tmem255a
		Fgfr2
		Igfbp5
		Gad2
		Clstn2
		Igkv8-16
		Arap2
		Prmt8
		Stk17b
		Pgr
		Plekhd1
		Tubb2a-ps2
		Rgs8
		Fam21
		Kitl
		Shc3
		Mmd2
		Garnl3
		Pvalb
		Olfr810
		Fgf11
		Itpka
		Tshb
		Tspan13
		Spry3
		Rnf19b
		Ighv1-78
		Pde5a
		Cacna1g
		Cyth3
		Gpr63
		Lcat
		Clec2l
		Scarna2
		Vimp
		Pcsk1
		Tubb2b
		Qdpr
		Atl2
		Olfr588-ps1
		Gdf10
		Tmem200b
		Grm3
		Ywhah
		Plpp3
		Pcsk6
		Zdhhc14
		Ajap1
		Cldn11
		Rora
Transcriptome_Spinal cord	312	Glul; Mir8114
		Lingo1
		Hebp2
		Trav9-1
		Nrsn1
		Olfr955
		Olfr287
		Strbp
		Olfm3
		Kctd9
		Tmem254b; Tmem254c; Tmem254a
		Rapgef5
		Grm4
		Plcxd2
		Olfr1173
		Tekt5
		Gucy1a2
		Gabrb2
		Stk24
		Rab9b
		Galnt9
		Pnma3
		Stau2
		Atp6v1d
		Dzank1
		Snrk
		Rab37
		Lgr5
		Calb2
		Hpca
		Grem2
		Flrt1
		Napb
		Sv2c
		Lgr6
		Krt222
		Rgs17
		Dusp19
		Cckbr
		Nudc
		Cables2
		Olfr1186
		Ppp3r1
		Ldlr
		Serpini1
		Wee1
		Nrg1
		Zfyve9
		Obox3-ps7
		Dcaf12l1
		Ar
		Olfr1509
		Pm20d1
		Ccdc171
		Ptgs2
		Upp2
		Tshz2
		Ndel1
		Nsf
		Crtac1
		Hmgcr
		Fam78b
		Fam126b
		Sfrp1
		Upf2
		Cdr1
		Dio2
		Kcnk12
		St8sia5
		Dnajc27
		Olfr629
		Fgf9
		Marf1
		Klc2
		Chrm2
		Necab3
		mt-Ty
		Camk2n1
		Hspa12a; Gm19925
		Atp8a2
		Cpne9
		Lrrc3b
		Olfr732
		Fkbp1b
		Hsd17b7
		Tnk2
		Fbxw7
		Olfr1143
		Nap1l2
		Fbxw23
		Acan
		Stx1b
		Siah3
		Erich3
		Ttbk2
		Alox8
		Grin1
		Gabra5
		Igfl3
		Atp6v1g2
		Extl1
		Mvd
		Olfr809
		Grin2c
		Gdap1
		Slc25a25
		Rasgef1a; Mir7044
		Nsdhl
		Gjd2
		Utp14b; Acsl3
		Arsg
		Prrt3
		Pank1
		Itih3
		Smarca1
		Npb
		Igkv4-51
		Tdrkh
		Map7d2
		Lgi4
		Parva
		Glyat
		Prkaca
		Resp18
		Sptb
		St8sia1
		Pgrmc2
		Fbxw25
		Itsn1
		Acvr1c
		Ccdc149
		Tex40
		Ckmt1
		Olfr1102
		Cldn10
		Eif5a2
		Tbc1d30
		Olfr807
		Mpp6
		Galnt15
		Serpina1c
		Cd99l2
		Tmem179
		Mmp15
		Aven
		Olfr952
		Olfr1113
		Bace1
		Pcnxl2
		Htr1a
		Myh10
		Cpne4
		Olfr744
		Hbq1a
		Olfr1180
		Vmn1r11
		Lpgat1
		Atpaf1
		Ttc33
		Eif4e3
		Sh3gl2
		Rit2
		Nptx1
		Stra6
		Nlrp5
		Aktip
		Art3
		Olfr791
		Dmp1
		Slc2a5
		Hsph1
		Acat3
		Rab6b
		Ctxn2
		Ankrd34a
		Gls2
		Glp1r
		Olfr502
		Nanos1
		Sqle
		Sult4a1
		Dynlt3
		Rgs4
		Olfr91
		Lrrc55
		Igkv13-87
		Ucp3
		Tecrl
		Sdr39u1
		Lypd6b
		Aldh1a1
		Aqp11
		Trim36
		Cplx2
		Sncb
		mt-Tc
		Trpm3
		Dmtn
		Cntnap4
		Cib2
		Serpind1
		Wnk3
		Lamp5
		Pax2
		Hrh3
		Cyp3a11
		Olfr52
		Abcc8
		Etnppl
		Olfr1065
		Lysmd2
		Lpo
		Ndst3
		Apbb1
		Slc7a14
		Cgnl1
		Tex2
		Tmem229a
		Cabs1
		Crhr1
		Nxph2
		Sc5d
		Pck1
		Krtap24-1
		Slco6c1
		Gfod1
		Olfr397
		Kif5c
		Gpr22
		Emb
		H1fx
		S100b
		Vwa7
		Nxpe3
		Ndst4
		Aqp6
		Chil1
		Bend6
		Vmn2r87
		Dcbld1
		Dlk1
		Mrap2
		Adam11
		Arxes2
		Kcnab1
		Ier3
		Gabrg2
		Slc27a2
		Fam57b
		Psmc5
		Cyp2c68
		Adarb1
		Scube1
		Entpd3
		Uchl5
		Fgf12
		Scrt1
		Ak5
		Adm
		Arl3
		Atcay
		Caln1
		Mcf2
		Faim2
		Trav9n-4
		Kcnab3
		Tesc
		Clstn3
		Stxbp1
		Acat2
		Lsm11
		F3
		Tac1
		Tsc22d3
		Vmn1r-ps16
		Tlcd1; Mir7653
		Atxn7l3
		Sh3bgrl2
		Olfr1294
		Stard4
		Slc25a18
		Stard10
		Frrs1l
		Myoc
		Usp53
		Spryd4
		Slc35f3
		Olfr784
		Mettl7a1
		Aff3
		Nppc
		Pdxp
		Rapgef4
		Rnase1
		Cck
		Adamts3
		Olfr1295
		Ptpn3
		Sptssb
		Kcnj11
		Psmc1
		Dcp2
		Ccdc28a
		Rltpr
		Chn1os1; RP23-271L22.4
		Olfr1042
		Fdps
		Vmn1r90; Nlrp5-ps; Vmn1r181
		Nt5c1a
		Arntl2
		Syndig1l
		Dao
Proteome_Cerebellum	67	Sorbs3
		Gss
		Pithd1
		Serpinb1b
		Uqcc1
		Ighg3
		Gjc3
		C3
		Ttc37
		Ebp
		Cpm
		Hbb-b1
		A2m
		Map2k2
		Serpinf2
		Slc4a8
		Adam10
		Tpm3-rs7
		Rpl26
		Apoa1
		Hyi
		Stk38l
		Gsn
		Igkc
		Me3
		Brap
		Elp2
		Mvk
		Cfb
		Ears2
		Agpat4
		Ephx1
		Nanp
		Fn1
		Pak7
		Fscn1
		Acss1
		Ssr4
		Emc3
		Itfg3
		Ces1c
		Ankrd13d
		Hbb-b2
		Faf1
		Tbc1d5
		Slc4a1
		Rhog
		Plg
		Fga
		Plxnc1
		Cars
		Echdc1
		Fetub
		Mug1
		Apoa2
		Clip2
		Serpina1d
		Ckm
		Slc16a1
		Cdh13
		Pgam2
		Itih4
		Dnajc16
		Ighg2b
		Cryab
		Entpd5
		Maea
Proteome_Spinal cord	33	Tpt1
		Arpc1a
		Rap1a
		Strap
		Rab3c
		Cfap36
		Ca2;Car2
		Capns1
		Rab3gap1
		Hn1l
		Slc3a2
		Ddah2
		Cntnap2
		Gnb2l1
		Uros
		Ppm1f
		Uchl1
		Gltp
		Alad
		Acsl3
		Gdpd1
		Hcn1
		Efhd2
		Nrip2
		Lancl1
		Nckap1
		Ncoa7
		Pura
		Arf6
		Septin2
		Map2k6
		Abcb7
		Eif4e
Phosphoproteome_Spinal cord	425	Tacc1
		Dmxl1
		Fmn1
		Ppm1e
		Igbp1
		Gnl1
		Rab3gap2
		Cept1
		Arfgef1
		Ca14
		Ntrk2
		Gpat3
		Ube4b
		Tom1l2
		Pitpnm3
		Cpeb2
		Rabl6
		Kif21b
		Sh3bp5l
		Cend1
		Nt5c2
		Retreg3
		Plekha6
		Ppp1r2
		Glrb
		Dock11
		Cds2
		Mtfr1l
		Dop1b
		Gipc1
		Ccp110
		Adcy9
		Rtn4
		Rbbp6
		Hmbox1
		Sipa1l1
		Rnf220
		Crtc1
		Clint1
		Vcan
		Micall1
		Slc7a2
		Hectd1
		Syn1
		Epn1
		Rap1gap
		Map1b
		Fgfr3
		Wdtc1
		Ppig
		Clasp1
		Zdhhc5
		Triobp
		Bsn
		Prr18
		Dnajc5
		Ksr2
		Srgap3
		Ppp2r5b
		Pi4ka
		Hlcs
		Ckb
		Anks1b
		Plcl1
		Camlg
		Ncdn
		Limch1
		Eva1b
		Kifbp
		Peak1
		Braf
		Tgoln1
		Dst
		Tjp2
		Cdr2l
		Rhot1
		Arhgap27
		Slc45a1
		Phka1
		Mtus2
		Ttc7b
		Pom121
		Stxbp5
		Rps6ka2
		Otud7b
		Psip1
		Crhr1;Crhr2
		Tubb2a;Tubb2b;Tubb3;Tubb4a;Tubb4b;Tubb5;Tubb6
		Slc12a5
		Ptprz1
		Begain
		Abcc5
		Wdr59
		Dlgap4
		Map2
		Camk1
		S1pr1
		Eno1
		Vps13c
		Lig3
		Prkg2
		Mtch1
		Fasn
		Phyhipl
		Rps6kb1
		Ncor2
		P33monox
		Kiaa1109
		Osbpl1a
		Tpd52l1
		Osbpl10
		Sash1
		Chrna4
		Arhgef6
		Ank2
		Rassf8
		Atxn3
		Cacna1a
		Ralgapa2
		Cert1
		Slc4a2
		Sorbs2
		Kiaa0513
		Pdlim1
		Iqsec2
		Psmd1
		Mgrn1
		Tmem119
		Tbc1d4
		Atp1a2
		Grid2ip
		Ptpn11
		Mapk9
		Eif4g3
		Map3k9
		Rptor
		Gstm1
		Nipal3
		Ywhag
		Clcn2
		Srrm2
		Spp1
		Ubr4
		Cep97
		Sdcbp
		Atg2a
		Dpysl5
		Mtss2
		Hrh1
		S1pr5
		Enpp1
		Avl9
		Apba2
		Map6
		Tmem163
		Cadm3
		Ehd3
		Amer2
		Phc3
		Cacnb4
		Elavl4
		Scyl1
		NA
		Ggt7
		Calm1;Calml3;Calm2;Calm3
		Rims3
		Ldlrap1
		Grip1
		Anln
		Robo4
		Wwp1
		Optn
		Irs2
		Tomm70
		Cc2d1b
		Snx30
		Snn
		Phkb
		Kank4
		Pak1
		Pfkm
		Ablim2
		Hdgfl3
		Nfasc
		Ccdc85a
		Nfic
		Syn2
		Dlg2
		Rcsd1
		Miga2
		Numb
		P2ry12
		Clcc1
		Shfl
		Ppp1r14a
		Epb41l2
		Rrn3
		Amer1
		Grm1
		Macrod2
		Gpm6a
		Camsap2
		Rem2
		Elfn1
		Dpysl3
		Ajm1
		Rgs7
		Napepld
		Fyttd1
		Frmd8
		Slc6a9
		Tbkbp1
		Kctd12
		Fmnl2
		Kbtbd11
		Wdr7
		Ikbkg
		Acly
		Amot
		Mink1
		Prkce
		Nacc2
		Golga3
		Erbin
		Skt
		Dlgap2
		Usp8
		Prrt2
		Sema4a
		Pdzd8
		Cbarp
		Syn3
		Mapt
		Fndc4
		Reep2
		Osbpl8
		Prkra
		Otof
		Purg
		Nectin1
		Cacna1e
		Tubb4a
		Atp1b2
		Stac2
		Add2
		Gstm1;Gstm3;Gstm6
		Tmem25
		Vcpip1
		Pclo
		Slc20a2
		Prkca;Prkcg
		Tcp11l1
		Sparcl1
		Tmcc2
		Jmy
		Dnm1
		Gjb6
		Arhgef10
		Gpr62
		Serbp1
		Arfgef2
		Mapk8;Mapk10
		Srpk1
		Ppip5k2
		Kcnj3
		Kif21a
		Wipf3
		Rnf214
		Aplp1
		Cntn1
		Ppp1r12a
		Mark1
		Gprin1
		Cic
		Pde7b
		Sec14l2
		Cdkn1b
		Mical3
		Slc17a7
		Brsk2
		Stmn4
		Golga1
		Pspc1
		Prune2
		Kmt2d
		Hcn2
		Coro6
		Npy2r
		Glrx3
		Slc43a2
		Pdxdc1
		Klhdc7a
		Mapre2
		Ttyh3
		Rimbp2
		Atp2b2
		Snx16
		Cacna1c
		Smap2
		Kif2a
		Add1
		Caskin2
		Eif4g1
		Pip5k1c
		Bcan
		Hecw2
		Map1a
		Aifm3
		Bod1l
		Rtn1
		Clvs1
		Myh4
		Nek9
		Slc7a4
		Sirt2
		Kcnc2
		Ppp1r1b
		Satl1
		Ctnna3
		Bcl9
		Rnf157
		Eva1a
		Ankrd34c
		Nrbf2
		Ncam1
		Ccdc6
		Rps6ka1
		Adar
		Oxr1
		Tacc2
		Dnm3
		Dmxl2
		Slc36a1
		Ddi2
		Snx19
		Ttbk1
		Ncoa5
		Efr3a
		Mast1
		Tomm34
		Zyx
		Amph
		Lrrc47
		Wnk1
		Rabgap1l
		Rab11fip5
		Vps45
		Tpm1
		Dlgap1
		Bckdha
		Elfn2
		Gys1
		Dffa
		Prex1
		Rimkla
		Abr
		Dnaja2
		Disp2
		Gfap
		Ptprn
		Tnip1
		Sema4b
		Fam177a1
		Kndc1
		Lifr
		Sptbn1
		Crad
		Srrm3
		Armc1
		Trak1
		Cacng7
		Rpl17
		Plxna4;Plxna2
		Ralgapa1
		Slc6a7
		Mcrip1
		Ablim1
		Kif1b
		Ccdc92
		Atp1a1;Atp1a3;Atp1a2;Atp4a
		Kcnb2
		Cep170b
		Cbs
		Usp7
		Camkk2
		Mtss1
		Sorbs1
		Ifitm10
		Wdr44
		Heph
		Ndufs1
		Cast
		Pde2a
		Kcnh7
		Dpysl2
		Son
		Erc2
		Fnbp1l
		Pkp4
		Cdc42bpb
		Lrrc8a
		Ppme1
		Lpin1
		Clcn6
		Psmd9
		Scamp3
		Iscu
		Dnajc6
		Rftn1
		Mki67
		Myl12b;Myl9
		Slc6a1
		ATP5IF1
		Lmna
		Pagr1a
		Gjc2
		Syt11
		H1-4
		N4bp1
		Impa1
		Aldh1l1
		Pitpnc1
		Obscn
		Madd
		Snph
